# Supplementary material for: Pandemic Fatigue and Vaccine Hesitancy among People Who Have Recovered from COVID-19 Infection in the Post-Pandemic Era: Cross-Sectional Study in China
Source: Vaccines (Basel). 2023 Oct 5;11(10):1570. doi: 10.3390/vaccines11101570 (PMC10610579; doi:10.3390/vaccines11101570)
Supplement: Supplementary file 1 [file vaccines-11-01570-s001.zip]

Archive with 1 entries (1 files):
- vaccines-2600044-supplementary.pdf
